# Supplementary material for: Dosimetric Comparisons between Proton Beam Therapy and Modern Photon Radiation Techniques for Stage I Non-Small Cell Lung Cancer According to Tumor Location
Source: Cancers (Basel). 2021 Dec 17;13(24):6356. doi: 10.3390/cancers13246356 (PMC8699272; doi:10.3390/cancers13246356)
Supplement: Supplementary file 1 [file cancers-13-06356-s001.zip]

Archive with 1 entries (1 files):
- cancers-1509492-supplementary.pdf
